# Supplementary material for: The development of indicators to measure the quality of care in geriatric rehabilitation
Source: Int J Qual Health Care. 2023 Sep 1;36(1):mzad044. doi: 10.1093/intqhc/mzad044 (PMC10914440; doi:10.1093/intqhc/mzad044)
Supplement: mzad044_Supp [file mzad044_supp.zip]

Archive with 2 entries (2 files):
- Appendix 1.docx
- suppl_data/Supplementary material not for review.docx
